# Supplementary material for: Is there selective retroactive memory enhancement in humans?: a meta-analysis
Source: Psychon Bull Rev. 2023 Sep 25;31(2):531–40. doi: 10.3758/s13423-023-02372-5 (PMC11061014; doi:10.3758/s13423-023-02372-5)
Supplement: Supplementary file 1 — (XLSX 13 kb) [file 13423_2023_2372_MOESM1_ESM.xlsx]

## Sheet: Sheet1
Study	Experiment	n	Salient Event	Study-Test Interval	Incidental Encoding-Salient Event Interval	ITI	Studied Material	Implicit Encoding Task	Conditioning Type	Outcome Measure
Dunsmoor et al. (2015)	1	30	Wrist Shocks	24 hours	~5 minutes	8 ± 2s	Animals and tools	Immediate category classification	Pavlovian	Corrected Recognition
	2	30	Wrist Shocks	6 hours	~5 minutes	8 ± 2s	Animals and tools	Immediate category classification	Pavlovian	Corrected Recognition
	3	29	Wrist Shocks	None	~5 minutes	8 ± 2s	Animals and tools	Immediate category classification	Pavlovian	Corrected Recognition
Clewett et al. (2022)	1	18	Wrist Shocks	24 hours	~6 minutes	4s during encoding, 8s during conditioning	Animals and tools	Immediate category classification	Pavlovian	Corrected Recognition
Kalbe & Schwabe (2021)	1	44	Leg Shocks	24 hours	~10 minutes	8 ± 2s	Animals and tools	Immediate category classification	Pavlovian	Corrected Recognition and d'
	2	80	Wrist Shocks	24 hours	~10 minutes	8 ± 2s	Animals and tools	Immediate category classification	Pavlovian	Corrected Recognition and d'
	3	78	Wrist Shocks	24 hours	20 minutes	8 ± 2s	Animals and tools	Immediate category classification	Pavlovian	Corrected Recognition and d'
	4	83	Wrist Shocks	24 hours	~10 minutes	8 ± 2s	Animals and tools	Immediate category classification	Pavlovian	Corrected Recognition and d'
Patil et al. (2017)	1	24	Reward (Monetary)	24 hours	No reported interval	1.5s	Animals and tools	Delayed match-to-sample	Operational	Corrected Recognition
	2	25	Reward (Monetary)	~5 minutes	No reported interval	1.5s	Animals and tools	Delayed match-to-sample	Operational	Corrected Recognition
Oyarzún et al. (2016)	1	20	Reward (Monetary)	24 hours	No reported interval	3 ± 1s	Animals and objects	Immediate category classification	Pavlovian	Corrected Recognition
	2	36	Reward (Monetary)	None	No reported interval	3 ± 1s	Animals and objects	Immediate category classification	Pavlovian	Corrected Recognition
Bréchet et al. (2020)	1	15	Presence of a Body	1 hour	5 minutes	10s	Indoor/Outdoor Objects	Find items in the environment	Pavlovian	Sensitivity (d')
Hennings et al. (2020)	1	45	Finger Shocks	24 hours	~5 minutes	6 ± 1s	Animals and tools	Immediate category classification	Pavlovian	Corrected Recognition
